# Supplementary material for: The Birth and Demise of the ISApl1-mcr-1-ISApl1 Composite Transposon: the Vehicle for Transferable Colistin Resistance
Source: mBio. 2018 Feb 13;9(1):e02381-17. doi: 10.1128/mBio.02381-17 (PMC5821093; doi:10.1128/mBio.02381-17)
Supplement: TABLE S1 [file mbo001183706st1.xlsx]

## Sheet: Sheet1
Accession1	Location2	Plasmid3	Inc type4	Platform5	Organism and strain6	Transposon7	TSD8	Location ID9	Notes
FLZI01000076	Chromosome	N/A	N/A	Unknown	Escherichia coli CG05C.C2	Composite	AC	8	IS1294 Insertion No TSD, Corresponding empty site has the same dinucleotides as the TSD
FLZM01000079	Chromosome	N/A	N/A	Unknown	Escherichia coli CG05C.C1	Composite	AC	8	IS1294 Insertion No TSD, Corresponding empty site has the same dinucleotides as the TSD
KY421934	Chromosome	N/A	N/A	Illumina; PacBio RS II	Escherichia coli FS13Z2S	Composite	CG	17	IS1294 Insertion No TSD, Corresponding empty site has the same dinucleotides as the TSD
KY421935	Chromosome	N/A	N/A	Illumina; PacBio RS II	Escherichia coli FS13Z2S	Composite	AC	8	IS1294 Insertion No TSD, Corresponding empty site has the same dinucleotides as the TSD
KY421936	Chromosome	N/A	N/A	Illumina; PacBio RS II	Escherichia coli FS13Z2S	Composite	CA	18	IS1294 Insertion No TSD, Corresponding empty site has the same dinucleotides as the TSD
LWQZ01000105	Chromosome	N/A	N/A	Illumina NextSeq	Escherichia coli BJ10	Composite	TG	20	Corresponding empty site has the same dinucleotides as the TSD
MACN01000005	Chromosome	N/A	N/A	Illumina Miseq	Escherichia coli IHIT27728	Composite	TT	21	Corresponding empty site has the same dinucleotides as the TSD
NGVG01000063	Chromosome	N/A	N/A	Illumina Hiseq	Escherichia coli WCHEC22	Composite	TG	20	Corresponding empty site has the same dinucleotides as the TSD
AP018110	Plasmid	pMTY17668-MCR1.5	I2	Illumina Miseq	Escherichia coli TUM17668	Composite	GA	1	Corresponding empty site has the same dinucleotides as the TSD
CP016184	Plasmid	pEC2-4	HI1	PacBio RS II	Escherichia coli EC2	Composite	TG	6	Corresponding empty site has the same dinucleotides as the TSD
CP021078	Plasmid	pSCC4	P1	PacBio RS II	Citrobacter braakii SCC4	Composite		11	Large Deletion
FLYZ01000029	Plasmid	Unnamed	Unknown	Unknown	Escherichia coli MT31F.G1	Composite	AG	26	Corresponding empty site has the same dinucleotides as the TSD
FLZL01000018	Plasmid	Unnamed	Unknown	Unknown	Escherichia coli CG10C.C1	Composite	CT	27	Corresponding empty site has the same dinucleotides as the TSD
KU743384	Plasmid	pSA-MCR-1	HI2	Unknown	Escherichia coli SA26	Composite		28	Inverted end
KX084394	Plasmid	pECJP-59-244	HI2	Illumina; PacBio RS II	Escherichia coli 59	Composite		27	Large Deleted
KX129782	Plasmid	pS38	HI2	PacBio RS II	Escherichia coli pS38	Composite		29	Rearranged End
KX377410	Plasmid	pMCR_1511	P1	Unknown	Klebsiella pneumoniae WCHKP1511	Composite	AC	10	Tn3/IS26 Insertion TSD(GTAAA), Corresponding empty site has the same dinucleotides as the TSD
KX458104	Plasmid	pls1	HI2	Sanger	Escherichia coli NDM132	Composite	AG	23	ISKpn26 Insertion TSD(CTAG), Corresponding empty site has the same dinucleotides as the TSD
KX518745	Plasmid	pHYEC7-mcr1	Y	Unknown	Escherichia coli HYEC7	Composite	TC	14	Corresponding empty site has the same dinucleotides as the TSD
KX528699	Plasmid	unnamed1	Unknown	Illumina	Escherichia coli unnamed	Composite	GT	13	Corresponding empty site has the same dinucleotides as the TSD
KX772391	Plasmid	pEHS30-1	F	Illumina; PacBio RS II	Escherichia coli EHS30-1	Composite	GT	16	Corresponding empty site has the same dinucleotides as the TSD
KX880944	Plasmid	pMCR-1-P3	Y	Unknown	Escherichia coli IMP163	Composite	AT	15	Partial ISApl1 Inversion, Corresponding empty site has the same dinucleotides as the TSD
KY120363	Plasmid	pC214	X4	Sanger; Illumina	S. enterica C214	Composite	AG	3	Corresponding empty site has the same dinucleotides as the TSD
KY471308	Plasmid	pMCR-M15049	I2	Illumina	Escherichia coli M15049	Composite	GA	1	Corresponding empty site has the same dinucleotides as the TSD
KY471310	Plasmid	pMCR-M17059	I2	Illumina	Escherichia coli M17059	Composite	GA	1	Corresponding empty site has the same dinucleotides as the TSD
KY471311	Plasmid	pMCR-M19241	I2	Illumina	Escherichia coli M19241	Composite	GA	1	Corresponding empty site has the same dinucleotides as the TSD
KY689632	Plasmid	p19M12	HI2	Oxford Nanopore	Escherichia coli 19-M12	Composite		28	Inverted end
KY689633	Plasmid	p100R	HI2	Unknown	Escherichia coli 100R	Composite		28	Inverted end
KY784668	Plasmid	pRC960-2	I2	Illumina	Shigella flexneri Y C960	Composite		1	Inverted End 2
LT599829	Plasmid	p14408_M1	HI2	Unknown	Escherichia coli NRZ14408	Composite		28	Inverted end
CP016182	Chromosome	N/A	N/A	PacBio RS II	Escherichia coli EC590	Composite - Tandem	TC	5	Corresponding empty site has the same dinucleotides as the TSD
CP015913	Plasmid	pSLy1	I2	Illumina; PacBio RS II	Escherichia coli 210205630	Double Deletion		1
CP015977	Plasmid	pICBEC72Hmcr	X4	Unknown	Escherichia coli ICBEC72H	Double Deletion		3
CP016185	Plasmid	pEC5-1	I2	PacBio RS II	Escherichia coli EC5	Double Deletion		1
CP016186	Plasmid	pEC13-1	I2	PacBio RS II	Escherichia coli EC13	Double Deletion		1
CP016187	Plasmid	pS24-2	I2	PacBio RS II	Escherichia coli S24	Double Deletion		1
CP016405	Plasmid	pSLy21	I2	Illumina; PacBio RS II	Escherichia coli 210221272	Double Deletion		1
CP016550	Plasmid	unnamed4	X4	PacBio RS II	Escherichia coli O177:H21	Double Deletion		3
CP017246	Plasmid	pICBEC7Pmcr	X4	Illumina Miseq	Escherichia coli ICBEC7P	Double Deletion		3
CP018773	Plasmid	pMCR-1-CT	X4	PacBio RS II	Escherichia coli 2016C-3936C1	Double Deletion		3
CP019908	Plasmid	pMCR1-NY	X4	PacBio RS II	Escherichia coli MDR_56	Double Deletion		3
CP021176	Plasmid	p5CRE51-MCR-1	I2	PacBio RS II	Escherichia coli 5CRE51	Double Deletion		1
CP021205	Plasmid	p1002-MCR1	I2	PacBio RS II	Escherichia coli Z1002	Double Deletion		1
CP021418	Plasmid	pICBEC171Smcr	X4	Unknown	Escherichia coli ICBEC171S	Double Deletion		3
CP021419	Plasmid	pICBEC12-3mcr	X4	Unknown	Escherichia coli ICBEC12-3F	Double Deletion		3
FLKS01000094	Plasmid	Unnamed	X4	Unknown	Escherichia coli LR158	Double Deletion		3
FLKT01000063	Plasmid	Unnamed	X4	Unknown	Escherichia coli RL145	Double Deletion		3
FLYY01000026	Plasmid	Unnamed	Unknown	Unknown	Escherichia coli MT56C.G2	Double Deletion		23
JUJZ01000081	Plasmid	Unnamed	I2	Illumina Hiseq	Escherichia coli EC13	Double Deletion		1
JWKF01000084	Plasmid	Unnamed	I2	Illumina Hiseq	Escherichia coli EC5	Double Deletion		1
JWKG01000081	Plasmid	Unnamed	Unknown	Illumina Hiseq	Escherichia coli EC7	Double Deletion		1
KP347127	Plasmid	pGD53-3	I2	Unknown	Escherichia coli GD53	Double Deletion		1
KU353730	Plasmid	pKH457-3-BE	FII / HI2	Illumina	Escherichia coli (unnamed)	Double Deletion		28
KU647721	Plasmid	pCQ02-121	X4	Illumina; PacBio RS II	Escherichia coli CQ02-121	Double Deletion		3
KU743383	Plasmid	pESTMCR	X4	Illumina	Escherichia coli ENV-187	Double Deletion		3
KU761326	Plasmid	pmcr1-Incl2	I2	Illumina	Escherichia coli SZ02	Double Deletion		1
KU761327	Plasmid	pmcr1_IncX4	X4	Illumina	Klebsiella pneumoniae SZ04	Double Deletion		3
KU922754	Plasmid	PMCR_1410	I2	Unknown	K. ascorbata WCH1410	Double Deletion		1
KU934208	Plasmid	pHeN867	I2	Unknown	Escherichia coli HeN867	Double Deletion		1
KX013539	Plasmid	pBA77-MCR-1	I2	Illumina	Escherichia coli BA77	Double Deletion		1
KX013540	Plasmid	pBA76-MCR-1	I2	Illumina	Escherichia coli BA76	Double Deletion		1
KX032520	Plasmid	pAF48	X4	Illumina	Escherichia coli Af48	Double Deletion		3
KX084392	Plasmid	pECJP-B65-33	X4	Illumina; PacBio RS II	Escherichia coli B65	Double Deletion		3
KX084393	Plasmid	pECJP-61-63	I2	Illumina; PacBio RS II	Escherichia coli 61	Double Deletion		1
KX129783	Plasmid	pOW3E1	X4	PacBio RS II	Escherichia coli OW3E1	Double Deletion		3
KX129784	Plasmid	pH226B	HI1	PacBio RS II	Escherichia coli H226B	Double Deletion		7
KX236309	Plasmid	pMCR1-IT	X4	Sanger; Illumina	Klebsiella pneumoniae KP-6884	Double Deletion		3
KX254342	Plasmid	pECJS-61-63	I2	Illumina	Escherichia coli JS-61	Double Deletion		1
KX254343	Plasmid	pECGD-8-33	X4	Illumina	Escherichia coli GD-8	Double Deletion		3
KX447768	Plasmid	pMCR1-NJ-IncX4	X4	Illumina	Escherichia coli MCR1_NJ	Double Deletion		3
KX570748	Plasmid	pECMCR-1101	X4	Illumina	Escherichia coli ECMY3	Double Deletion		3
KX592672	Plasmid	pEc_04HAE12	I2	Illumina	Escherichia coli unnamed	Double Deletion		1
KX711706	Plasmid	pCSZ4	X4	Unknown	Escherichia coli CSZ4	Double Deletion		3
KX711707	Plasmid	pFS170G	X4	Unknown	Escherichia coli FS170G	Double Deletion		3
KX772777	Plasmid	pE15004	X4	Illumina	Escherichia coli E15004	Double Deletion		3
KX772778	Plasmid	pE15017_00	I2	Illumina	Escherichia coli E15017_00	Double Deletion		1
KX856065	Plasmid	pASSD2-MCR1	HI2	Illumina; PacBio RS II	S. enterica (unnamed)	Double Deletion		23
KX856067	Plasmid	pHSSH22-MCR1	I2	Illumina; PacBio RS II	Salmonella enterica	Double Deletion		1
KX894453	Plasmid	pMCR-1-IHIT35346	X4	Illumina	Escherichia coli IHIT31346	Double Deletion		3
KY012274	Plasmid	pEc_20COE13	I2	Sanger; Illumina	Escherichia coli 20COE13	Double Deletion		1
KY012276	Plasmid	pEc_18HAE25	X4	Sanger; Illumina	Escherichia coli 18HAE25	Double Deletion		3
KY075651	Plasmid	pGD23-3	I2	Unknown	Escherichia coli GD23	Double Deletion		1
KY075652	Plasmid	pGD46-3	X4	Unknown	Escherichia coli GD46	Double Deletion		3
KY075653	Plasmid	pLishui12-2	X4	Unknown	Escherichia coli Lishui12	Double Deletion		3
KY075654	Plasmid	pLishui142-1	I2	Unknown	Escherichia coli Lishui142	Double Deletion		1
KY075655	Plasmid	pWH03-3	X4	Unknown	Escherichia coli WH03	Double Deletion		3
KY075656	Plasmid	pWH13-4	I2	Unknown	Escherichia coli WH13	Double Deletion		1
KY075657	Plasmid	pWH09-3	I2	Unknown	Escherichia coli WH09	Double Deletion		1
KY075658	Plasmid	pWH07-3	I2	Unknown	Escherichia coli WH07	Double Deletion		1
KY075660	Plasmid	pGD65-4	X4	Unknown	Escherichia coli GD65	Double Deletion		3
KY075661	Plasmid	pGD65-3	I2	Unknown	Escherichia coli GD65	Double Deletion		1
KY120364	Plasmid	pNG14043	X4	Sanger; Illumina	Salmonalla enterica NG14043	Double Deletion		3
KY120365	Plasmid	pP111	I2	Sanger; Illumina	Salmonella enterica P111	Double Deletion		1
KY120366	Plasmid	pR150626	I2	Illumina, Sanger	Salmonella enterica subsp. enterica R150626	Double Deletion		1
KY352406	Plasmid	pMCR16_P053	P	Unknown	Salmonella enterica subsp. enterica YL14P053	Double Deletion		12
KY363994	Plasmid	pSh113-m4	I2	Illumina	Shigella sonnei SH12Sh113	Double Deletion		1
KY363995	Plasmid	pSh069-m6	I2	Illumina	Shigella sonnei SH13Sh069	Double Deletion		1
KY363998	Plasmid	pSh125-m2	I2	Illumina	Shigella sonnei SH11Sh125	Double Deletion		1
KY405001	Plasmid	pEC28	I2	PacBio RS II	Escherichia coli Ec28	Double Deletion		1
KY446064	Plasmid	pGD81-1	I2	Illumina; PacBio RS II	Escherichia coli GD81	Double Deletion		1
KY463451	Plasmid	pMCR_WCHEC1606	X4	Illumina	Escherichia coli WCHEC1606	Double Deletion		3
KY463454	Plasmid	pMCR_WCHEC1618	X4	Illumina	Escherichia coli WCHEC1618	Double Deletion		3
KY471144	Plasmid	pEC006	I2	Unknown	Escherichia coli EC006	Double Deletion		1
KY471145	Plasmid	pEC019	I2	Unknown	Escherichia coli EC019	Double Deletion		1
KY471146	Plasmid	pEC111	X4	Unknown	Escherichia coli EC111	Double Deletion		3
KY471307	Plasmid	pMCR-GN775	I2	Unknown	Escherichia coli GN775	Double Deletion		31
KY471309	Plasmid	pMCR-M15224	I2	Illumina	Escherichia coli M15224	Double Deletion		1
KY471312	Plasmid	pMCR-M19242	I2	Illumina	Escherichia coli M19242	Double Deletion		1
KY471313	Plasmid	pMCR-M19441	I2	Illumina	Escherichia coli M19441	Double Deletion		1
KY471314	Plasmid	pMCR-M19736	I2	Illumina	Escherichia coli M19736	Double Deletion		1
KY471315	Plasmid	pMCR-M19855	I2	Illumina	Escherichia coli M19855	Double Deletion		1
KY565556	Plasmid	pMcp0271	X4	Oxford Nanopore	Escherichia coli Mcp0271	Double Deletion		3
KY582848	Plasmid	pMCR_WCHEC1604-IncX4	X4	Illumina	Escherichia coli WCHEC1604	Double Deletion		3
KY624633	Plasmid	pCA-26	I2	Illumina	Escherichia coli CA-26	Double Deletion		1
KY689634	Plasmid	p31349	X4	Oxford Nanopore	Escherichia coli 31349	Double Deletion		3
KY693674	Plasmid	pOM97-mcr	I2	Illumina	Escherichia coli OM97	Double Deletion		1
KY770023	Plasmid	pICBEC2AM	X4	Illumina	Escherichia coli ICBEC2AM	Double Deletion		3
KY770024	Plasmid	pICBEC3AM	X4	Illumina	Escherichia coli ICBEC3AM	Double Deletion		3
KY770025	Plasmid	pICBEC13AM	X4	Illumina	Escherichia coli ICBEC13AM	Double Deletion		3
KY792081	Plasmid	Unnamed	I2	Illumina	Escherichia coli EC-MCR1.8	Double Deletion		1
KY795977	Plasmid	pJIE2288-1	I2	Illumina	Escherichia coli JIE2288	Double Deletion		1
KY795978	Plasmid	pJIE3685-1	I2	Illumina	Escherichia coli JIE3685	Double Deletion		1
KY802014	Plasmid	pZE36	I2	Illumina	Escherichia coli ZE36	Double Deletion		1
KY964067	Plasmid	pLV23529-MCR-1.9	X4	Illumina	Escherichia coli LV23529	Double Deletion		3
LC227558	Plasmid	pKT2378	X4	Unknown	Escherichia coli KT2378	Double Deletion		3
LC228070	Plasmid	Unnamed	I2	Unknown	Escherichia coli RYU2912C-1	Double Deletion		1
LKJD01000010	Plasmid	Unnamed	Unknown	Illumina MiSeq	Salmonella enterica 2013LSAL04524	Double Deletion		28
LKJJ01000031	Plasmid	Unnamed	X4	Illumina MiSeq	S. enterica 2012CEB2196SAL	Double Deletion		3
LSME01000047	Plasmid	Unnamed	I2	Illumina Hiseq	Kluyvera ascorbata WCH1410	Double Deletion		1
LSRK01000009	Plasmid	Unnamed	Unknown	Illumina	Escherichia coli INSali25	Double Deletion		29
LT838201	Plasmid	pWI2-mcr	X4	Unknown	Escherichia coli isolate WI2	Double Deletion		3
LVNF01000034	Plasmid	Unnamed	X4	Illumina Hiseq	Escherichia coli swine29	Double Deletion		3
LVOC01000043	Plasmid	Unnamed	X4	Illumina Hiseq	Escherichia coli swine52	Double Deletion		3
LVOE01000227	Plasmid	Unnamed	I2	Illumina Hiseq	Escherichia coli swine54	Double Deletion		1
LVOK01000033	Plasmid	Unnamed	X4	Illumina Hiseq	Escherichia coli swine60	Double Deletion		3
LVOP01000041	Plasmid	Unnamed	I2	Illumina Hiseq	Escherichia coli swine65	Double Deletion		1
LVOR01000209	Plasmid	Unnamed	I2	Illumina Hiseq	Escherichia coli swine67	Double Deletion		1
LVQG01000066	Plasmid	Unnamed	I2	Illumina Hiseq	Escherichia coli sheep37	Double Deletion		1
LVQH01000079	Plasmid	Unnamed	I2	Illumina Hiseq	Escherichia coli sheep38	Double Deletion		1
LVQI01000063	Plasmid	Unnamed	I2	Illumina Hiseq	Escherichia coli sheep39	Double Deletion		1
LVQR01000077	Plasmid	Unnamed	I2	Illumina Hiseq	Escherichia coli sheep48	Double Deletion		1
LWSE01000101	Plasmid	Unnamed	X4	Illumina NextSeq	Escherichia coli 007PP2015	Double Deletion		3
LWUK01000032	Plasmid	Unnamed	X4	Illumina NextSeq	Escherichia coli 009PP2015	Double Deletion		3
LXQO01000025	Plasmid	Unnamed	Unknown	Illumina MiSeq	Klebsiella pneumoniae KP-6884	Double Deletion		3
MAJK01000154	Plasmid	Unnamed	X4	Illumina NextSeq	Escherichia coli MCR1_NJ 74	Double Deletion		3
MBSX01000044	Plasmid	Unnamed	X4	Illumina MiSeq	Escherichia coli EC1	Double Deletion		3
MCNL01001377	Plasmid	Unnamed	X4	Illumina	Escherichia coli EC160090	Double Deletion		3
MCRE01000007	Plasmid	Unnamed	I2	PacBio RS II	Escherichia coli strain CH613_eco	Double Deletion		1
MKFL01000020	Plasmid	Unnamed	X4	Illumina: Hiseq	Escherichia coli CoR-2 20	Double Deletion		3
MKFO01000040	Plasmid	Unnamed	X4	Illumina: Hiseq	Escherichia coli CoR-20	Double Deletion		3
MKFQ01000040	Plasmid	Unnamed	X4	Illumina: Hiseq	Escherichia coli CoR-27	Double Deletion		3
MKFR01000099	Plasmid	Unnamed	X4	Illumina: Hiseq	Escherichia coli CoR-16	Double Deletion		3
MKFS01000075	Plasmid	Unnamed	I2	Illumina: Hiseq	Escherichia coli CoR-28	Double Deletion		1
MKIJ01000111	Plasmid	Unnamed	X4	Illumina: Hiseq	Escherichia coli CoR-11	Double Deletion		3
MKIL01000054	Plasmid	Unnamed	X4	Illumina: Hiseq	Escherichia coli CoR-40	Double Deletion		3
MKIS01000142	Plasmid	Unnamed	X4	Illumina	Escherichia coli EC161006	Double Deletion		3
MOFD01000034	Plasmid	Unnamed	I2	Illumina: Hiseq	Escherichia coli 452	Double Deletion		1
MOFG01000028	Plasmid	Unnamed	I2	Illumina Hiseq	Escherichia coli 619	Double Deletion		1
MOFH01000017	Plasmid	Unnamed	I2	Illumina Hiseq	Escherichia coli 455	Double Deletion		1
MOFJ01000055	Plasmid	Unnamed	I2	Illumina Hiseq	Escherichia coli 617	Double Deletion		1
MOFK01000064	Plasmid	Unnamed	I2	Illumina Hiseq	Escherichia coli 615	Double Deletion		1
MOFV01000060	Plasmid	Unnamed	I2	Illumina Hiseq	Escherichia coli 606	Double Deletion		1
MOGJ01000023	Plasmid	Unnamed	I2	Illumina Hiseq	Escherichia coli 635	Double Deletion		1
MOGQ01000081	Plasmid	Unnamed	I2	Illumina Hiseq	Escherichia coli 710	Double Deletion		1
MOGT01000046	Plasmid	Unnamed	I2	Illumina Hiseq	Escherichia coli 474	Double Deletion		1
MOGZ01000037	Plasmid	Unnamed	I2	Illumina Hiseq	Escherichia coli 599	Double Deletion		1
MOHB01000037	Plasmid	Unnamed	I2	Illumina Hiseq	Escherichia coli 629	Double Deletion		1
MOHG01000025	Plasmid	Unnamed	I2	Illumina Hiseq	Escherichia coli 467	Double Deletion		1
MOHH01000050	Plasmid	Unnamed	I2	Illumina Hiseq	Escherichia coli 466	Double Deletion		1
MOHI01000033	Plasmid	Unnamed	I2	Illumina Hiseq	Escherichia coli 465	Double Deletion		1
MOHJ01000022	Plasmid	Unnamed	I2	Illumina Hiseq	Escherichia coli 628	Double Deletion		1
MOHK01000032	Plasmid	Unnamed	I2	Illumina Hiseq	Escherichia coli 627	Double Deletion		1
MOHL01000037	Plasmid	Unnamed	I2	Illumina Hiseq	Escherichia coli 626	Double Deletion		1
MOHM01000011	Plasmid	Unnamed	I2	Illumina Hiseq	Escherichia coli 544	Double Deletion		1
MOHN01000039	Plasmid	Unnamed	I2	Illumina Hiseq	Escherichia coli 464	Double Deletion		1
MOHO01000067	Plasmid	Unnamed	I2	Illumina Hiseq	Escherichia coli 650	Double Deletion		1
MOHU01000025	Plasmid	Unnamed	Unknown	Illumina: Hiseq	Escherichia coli 582	Double Deletion		3
MOHW01000059	Plasmid	Unnamed	Unknown	Illumina: Hiseq	Escherichia coli 655	Double Deletion		3
MOHZ01000079	Plasmid	Unnamed	Unknown	Illumina: Hiseq	Escherichia coli 653	Double Deletion		3
MOIK01000041	Plasmid	Unnamed	I2	Illumina: Hiseq	Escherichia coli 487	Double Deletion		1
MOIU01000008	Plasmid	Unnamed	I2	Illumina Hiseq	Escherichia coli 492	Double Deletion		1
MOJA01000033	Plasmid	Unnamed	I2	Illumina Hiseq	Escherichia coli 549	Double Deletion		1
MOJT01000073	Plasmid	Unnamed	I2	Illumina Hiseq	Escherichia coli 648	Double Deletion		1
MOJU01000077	Plasmid	Unnamed	I2	Illumina: Hiseq	Escherichia coli 571	Double Deletion		1
MOJZ01000032	Plasmid	Unnamed	I2	Illumina Hiseq	Escherichia coli 680	Double Deletion		1
MOKD01000098	Plasmid	Unnamed	I2	Illumina Hiseq	Escherichia coli 679	Double Deletion		1
MOKI01000018	Plasmid	Unnamed	I2	Illumina Hiseq	Escherichia coli 570	Double Deletion		1
MOKJ01000100	Plasmid	Unnamed	I2	Illumina Hiseq	Escherichia coli 444	Double Deletion		1
MOKK01000021	Plasmid	Unnamed	I2	Illumina Hiseq	Escherichia coli 613	Double Deletion		1
MOKM01000080	Plasmid	Unnamed	I2	Illumina Hiseq	Escherichia coli 687	Double Deletion		1
MOKV01000042	Plasmid	Unnamed	I2	Illumina Hiseq	Escherichia coli 727	Double Deletion		1
MOKX01000044	Plasmid	Unnamed	I2	Illumina Hiseq	Escherichia coli 724	Double Deletion		1
MOKY01000042	Plasmid	Unnamed	I2	Illumina Hiseq	Escherichia coli 725	Double Deletion		1
MOKZ01000025	Plasmid	Unnamed	I2	Illumina Hiseq	Escherichia coli 726	Double Deletion		1
MOLE01000028	Plasmid	Unnamed	I2	Illumina Hiseq	Escherichia coli 723	Double Deletion		1
MOLH01000065	Plasmid	Unnamed	I2	Illumina Hiseq	Escherichia coli 685	Double Deletion		1
MQME01000048	Plasmid	Unnamed	X4	Illumina MiSeq	Escherichia coli C153	Double Deletion		3
MRDN01000031	Plasmid	Unnamed	X4	Illumina MiSeq	Escherichia coli HC891/2016	Double Deletion		3
MSQZ01000041	Plasmid	Unnamed	X4	Illumina: Hiseq	Escherichia coli WCHEC1618	Double Deletion		3
MSRB01000031	Plasmid	Unnamed	X4	Illumina: Hiseq	Escherichia coli WCHEC1606	Double Deletion		3
MTJV01000045	Plasmid	Unnamed	X4	Illumina MiSeq	Escherichia coli 3431F	Double Deletion		3
MTKE01000023	Plasmid	Unnamed	X4	Illumina MiSeq	Escherichia coli ICBEC2AM	Double Deletion		3
MTKF01000078	Plasmid	Unnamed	X4	Illumina NextSeq	Escherichia coli CF1-2	Double Deletion		3
MTKG01000192	Plasmid	Unnamed	X5	Illumina MiSeq	Escherichia coli ICBEC3AM	Double Deletion		3
MTKH01000058	Plasmid	Unnamed	X4	Illumina NextSeq	Escherichia coli ICBEC13AM	Double Deletion		3
MTPN01000053	Plasmid	Unnamed	I2	Illumina: Hiseq	Escherichia coli WQMCR	Double Deletion		1
MUIP01000094	Plasmid	Unnamed	X4	Illumina NextSeq	Escherichia coli CF111	Double Deletion		3
MUIQ01000017	Plasmid	Unnamed	X4	Illumina NextSeq	Escherichia coli CF341	Double Deletion		3
MWUH01000109	Plasmid	pIncX4	X4	Ion Torrent	Escherichia coli HSP38	Double Deletion		3
NBOS01000050	Plasmid	pmcr-1	X4	Illumina MiSeq	Klebsiella pneumoniae CCBH24080	Double Deletion		3
NIWS01000018	Plasmid	Unnamed	Unknown	Illumina NextSeq	Salmonella enterica subsp. enterica SA323	Double Deletion		3
KX711708	Plasmid	pPY1	X4	Illumina	Escherichia coli strain pPY1	Single Deletion (Left)		3
KY363997	Plasmid	pSh418-m3	I2	Illumina	Shigella sonnei strain SH11Sh418	Single Deletion (Left)		1
KY363999	Plasmid	pSh016-m1	I2	Illumina	Shigella sonnei strain SH10Sh016	Single Deletion (Left)		1
CP015995	Chromosome	N/A	N/A	PacBio RS II	Escherichia coli S51	Single Deletion (Right)	TC	4	partial ISApl1 deletion (42bp of IRR end remain), Corresponding empty site has the same dinucleotides as the TSD
KY689636	Chromosome	N/A	N/A	Oxford Nanopore	Escherichia coli Mbl323	Single Deletion (Right)		32	partial ISApl1 deletion (42bp of IRR end remain)
KY689637	Chromosome	N/A	N/A	Oxford Nanopore	Escherichia coli Mbl506	Single Deletion (Right)		32	partial ISApl1 deletion (42bp of IRR end remain)
KY689638	Chromosome	N/A	N/A	Oxford Nanopore	Escherichia coli Mbl506	Single Deletion (Right)	CG	33	partial ISApl1 deletion (42bp of IRR end remain), Corresponding empty site has the same dinucleotides as the TSD
LT594504	Chromosome	N/A	N/A	Unknown	Escherichia coli RL465	Single Deletion (Right)	CA	19	partial ISApl1 deletion (90bp of IRR end remain), Corresponding empty site has the same dinucleotides as the TSD
MOKW01000019	Chromosome	N/A	N/A	Illumina Hiseq	Escherichia coli 728	Single Deletion (Right)	cg	22	Corresponding empty site does not the same dinucleotides as the TSD
MSQX01000067	Chromosome	N/A	N/A	Illumina Hiseq	Escherichia coli WCHEC1609	Single Deletion (Right)		8
AP017614	Plasmid	pMRY16-002_4	I2	Illumina; PacBio RS II	Escherichia coli 20Ec-P-124	Single Deletion (Right)	ga	1	Corresponding empty site does not the same dinucleotides as the TSD
AP017619	Plasmid	pMRY15-117_2	I2	Illumina; PacBio RS II	Escherichia coli MRY15-117	Single Deletion (Right)	ga	1	Corresponding empty site does not the same dinucleotides as the TSD
AP017622	Plasmid	pMRY15-131_2	I2	Illumina; PacBio RS II	Escherichia coli MRY15-131	Single Deletion (Right)	ga	1	Corresponding empty site does not the same dinucleotides as the TSD
CP016183	Plasmid	PEC2_1-4	HI1	PacBio RS II	Escherichia coli EC2_1	Single Deletion (Right)		6
CP017632	Plasmid	pSLK172-1	HI2	PacBio RS II	Escherichia coli SLK172	Single Deletion (Right)	ag	23	Corresponding empty site does not the same dinucleotides as the TSD
CP018106	Plasmid	pMR0716_mcr1	I2	Illumina; PacBio RS II	Escherichia coli MRSN352231	Single Deletion (Right)	ga	1	Corresponding empty site does not the same dinucleotides as the TSD
CP018112	Plasmid	pMRSN346595_64.5	I2	Illumina MiSeq, PacBio RS II	Escherichia coli MRSN346595	Single Deletion (Right)	ga	1	Corresponding empty site does not the same dinucleotides as the TSD
CP018118	Plasmid	pMRSN346638_64.5	I2	Illumina MiSeq, PacBio RS II	Escherichia coli MRSN346638	Single Deletion (Right)	ga	1	Corresponding empty site does not the same dinucleotides as the TSD
CP018124	Plasmid	pMRSN346355_65.5	I2	Illumina MiSeq, PacBio RS II	Escherichia coli MRSN346355	Single Deletion (Right)	ga	1	Corresponding empty site does not the same dinucleotides as the TSD
CP019214	Plasmid	pMCR_WCHEC1613	HI2 / N	Illumina; PacBio RS II	Escherichia coli WCHEC1613	Single Deletion (Right)		23
CP021209	Plasmid	p2474-MCR1	HI2	PacBio RS II	Escherichia coli Z247	Single Deletion (Right)		24
CP022165	Plasmid	pM160133_p1	HI2	Illumina MiSeq, PacBio RS II	Escherichia coli M160133	Single Deletion (Right)	cc	25	Corresponding empty site does not the same dinucleotides as the TSD
FLYR01000022	Plasmid	Unnamed	I2	Unknown	Escherichia coli CT31C.G1	Single Deletion (Right)	ga	1	Corresponding empty site does not the same dinucleotides as the TSD
FLYV01000024	Plasmid	Unnamed	I2	Unknown	Escherichia coli MT02C.A5	Single Deletion (Right)	ga	1	Corresponding empty site does not the same dinucleotides as the TSD
FLZH01000013	Plasmid	Unnamed	Unknown	Unknown	Escherichia coli CT41C.G2	Single Deletion (Right)		23
KP347127	Plasmid	pHNSHP45	I2	PacBio RS II	Escherichia coli SHP45	Single Deletion (Right)	ga	1	Corresponding empty site does not the same dinucleotides as the TSD
KU341381	Plasmid	pHNSHP45-2	HI2	PacBio RS II	Escherichia coli SHP45	Single Deletion (Right)		24
KU870627	Plasmid	pVT553	I2	Unknown	Escherichia coli VT55363	Single Deletion (Right)		2	partial ISApl1 deletion (42bp of IRR end remain)
KU934209	Plasmid	pSCS23	I2	Unknown	S. enterica pSCS23	Single Deletion (Right)	ga	1	Corresponding empty site does not the same dinucleotides as the TSD
KU994859	Plasmid	pKP81-BE	FII / HI2	Illumina	Escherichia coli KP81	Single Deletion (Right)		28
KX013538	Plasmid	pABC149-MCR-1	I2	Illumina	Escherichia coli ABC149	Single Deletion (Right)	ga	1	Corresponding empty site does not the same dinucleotides as the TSD
KX023262	Plasmid	pSCE516-1	HI2	Unknown	Escherichia coli (unnamed)	Single Deletion (Right)		23
KX032519	Plasmid	pAF23	I2	Illumina	Escherichia coli Af23	Single Deletion (Right)	ga	1	Corresponding empty site does not the same dinucleotides as the TSD
KX034083	Plasmid	pA31-12	I2	Illumina	Escherichia coli A31-12	Single Deletion (Right)		1
KX254341	Plasmid	pECJS-B60-267	HI2	Illumina; PacBio RS II	Escherichia coli JS-B60	Single Deletion (Right)	cg	30	Corresponding empty site does not the same dinucleotides as the TSD
KX276657	Plasmid	pMR0516mcr	FII / HI2	Illumina; PacBio RS II	Escherichia coli MRSN388634	Single Deletion (Right)		23
KX434879	Plasmid	pKP2442_1c330	HI2	Illumina	Klebsiella pneumoniae KP2442	Single Deletion (Right)		28
KX505142	Plasmid	pWF-5-19C_mcr-1	I2	Unknown	Cronobacter sakazakii WF-5-19C	Single Deletion (Right)	ga	1	Corresponding empty site does not the same dinucleotides as the TSD
KX856066	Plasmid	pHSHLJ1-MCR1	HI2 / N	Illumina; PacBio RS II	S. typhimurium HSHLJ1	Single Deletion (Right)	ag	23	Corresponding empty site does not the same dinucleotides as the TSD
KX856068	Plasmid	pHSSH23-MCR1	I2	Illumina; PacBio RS II	S. enterica pHSSH23-MCR1	Single Deletion (Right)	ga	1	Corresponding empty site does not the same dinucleotides as the TSD
KX886345	Plasmid	Unnamed	I2	Sanger	Escherichia coli (unnamed)	Single Deletion (Right)	ga	1	Corresponding empty site does not the same dinucleotides as the TSD
KY012275	Plasmid	pEc_27COE18	I2	Sanger; Illumina	Escherichia coli 27COE18	Single Deletion (Right)		1
KY075650	Plasmid	pGD17-2	I2	Unknown	Escherichia coli GD17	Single Deletion (Right)		1
KY075659	Plasmid	pGD80-2	HI2	Unknown	Escherichia coli GD80	Single Deletion (Right)		23
KY363996	Plasmid	pSh487-m4	I2	Illumina	Shigella sonnei SH11Sh487	Single Deletion (Right)		1
KY421937	Plasmid	pFS13Z2S	HI2	Illumina; PacBio RS II	Escherichia coli FS13Z2S	Single Deletion (Right)		23
KY463452	Plasmid	pMCR_WCHEC1622	P1	Illumina	Escherichia coli WCHEC1622	Single Deletion (Right)		10
KY565557	Plasmid	pMcp0221	I2	Oxford Nanopore	Escherichia coli Mcp0221	Single Deletion (Right)	GG	35	partial ISApl1 deletion (42bp of IRR end remain), Corresponding empty site has the same dinucleotides as the TSD
KY565558	Plasmid	pMbl488	K2	Oxford Nanopore	Escherichia coli Mbl488	Single Deletion (Right)		34	partial ISApl1 deletion (42bp of IRR end remain)
KY689635	Plasmid	pMbl536	K2	Oxford Nanopore	Escherichia coli Mbl536	Single Deletion (Right)	GA	34	partial ISApl1 deletion (42bp of IRR end remain), Corresponding empty site has the same dinucleotides as the TSD
KY829117	Plasmid	pMCR_WCHEC1604	I2	Illumina	Escherichia coli WCHEC1604	Single Deletion (Right)	ga	1	Corresponding empty site does not the same dinucleotides as the TSD
LOFO01000223	Plasmid	Unnamed	Unknown	Illumina MiSeq	Escherichia coli STEC 757	Single Deletion (Right)		28
LSBW01000090	Plasmid	Unnamed	Unknown	IonTorrent	Escherichia coli TN1	Single Deletion (Right)		23
LT174530	Plasmid	pEG430-1	I2	Unknown	Shigella sonnei EG0430	Single Deletion (Right)	ga	1	Corresponding empty site does not the same dinucleotides as the TSD
MF069152	Plasmid	pE249	I2	Sanger	Escherichia coli E249	Single Deletion (Right)	ga	1	Corresponding empty site does not the same dinucleotides as the TSD
MF175187	Plasmid	pPC11	I2	PacBio RS II	Escherichia coli PC11	Single Deletion (Right)	AG	36	partial ISApl1 deletion (42bp of IRR end remain), Corresponding empty site has the same dinucleotides as the TSD
MKFM01000044	Plasmid	Unnamed		Illumina Hiseq	Escherichia coli CoR-3	Single Deletion (Right)		24
MKFN01000104	Plasmid	Unnamed		Illumina Hiseq	Escherichia coli CoR-17	Single Deletion (Right)		23
MKFP01000003	Plasmid	Unnamed		Illumina Hiseq	Escherichia coli CoR-23	Single Deletion (Right)		23
MOJW01000042	Plasmid	Unnamed	HI2A	Illumina Hiseq	Escherichia coli 659	Single Deletion (Right)		23
MVOS01000032	Plasmid	Unnamed		Illumina Hiseq	Escherichia coli E11	Single Deletion (Right)		24
FUEI01000087	Putative Phage	N/A	N/A	Unknown	Escherichia coli RC2-007	Single Deletion (Right)		9
CP015833	Plasmid	p180-PT54	HI2	PacBio RS II	Escherichia coli O157 180-PT54	Empty Site
CP006264	Plasmid	pRM13516	I2	Illumina; PacBio RS II	Escherichia coli O145:H28 RM13516	Empty Site
KU932023	Plasmid	pEC3II_2	I2	PacBio RS II	Escherichia coli unknown	Empty Site
FR851304	Plasmid	pChi7122-3	I2	Unknown	Escherichia coli APEC strain 7122	Empty Site
Type	Count
Composite	31
Single Deletion (Right)	3
Single Deletion (Left)	59
Double Deletion	180
Total	273
1 Corresponding Genbank accession number.
2 Location of mcr-1 gene; C, chromosomal; P, plasmid.
3 Assigned plasmid name in Genbank. UKN (unknown)indicates that no name was assigned to the sequence. N/A, Not applicable.
4 Inc, Incompatibility type of plasmid carrying mcr-1, where known. UKN indicates that insufficient sequence was deposited to ascertain the Inc type.
5 Sequencing platform used; Ill, Illumina; PB, PacBio RS II; HS, Illumina Hiseq; NS, Illumina NextSeq; MS, Illumina Miseq; OX, Oxford nanopore; SR, Sanger; IT, Ion Torrent. UKN indicates that the platform used was not submitted.
6 Corresponding strain identification, where known.
7 Type, mcr-1 cassette structure; Composite, Tn6330; Double, structures with no ISApl1, Single (D), structures with only a single downstream copy of ISApl1; Single (U), structures with only a single upstream copy of ISApl1. “*”CP016182 is a composite transposon composed of tandemly-repeated copies of mcr-1 and ISApl1 (see (36) for details).
8 TSD, Target Site Duplication. Suggested 2 bp TSD generated upon insertion of Tn6330. TSD that have a corresponding dinucleotide in an empty site sequence (i.e. same sequence but without mcr-1 inserted) are indicated by upper-case letters. Putative TSD that are not supported by the sequence in the corresponding empty sites are indicated with lower-case lettering.
9 Ins, insertion sites. Each number corresponds to a unique insertion site within a plasmid or chromosome. Entries with the same Ins number have the mcr-1 cassette inserted into the same location.
